# Supplementary material for: Butyrate extends health and lifespan in mice with mitochondrial deficiency
Source: Nat Commun. 2026 Mar 13;17:3909. doi: 10.1038/s41467-026-70547-4 (PMC13129094; doi:10.1038/s41467-026-70547-4)
Supplement: Supplementary file 6 — Source Data [file 41467_2026_70547_MOESM6_ESM.xlsx]

## Sheet: Fig. 1
Panel B
Days post-tamoxifen	Control	iTfamKO	P value
130		1	<0.0001
149		1
91		1
108		1
103		1
105		1
103		1
126		1
106		1
102		1
111		1
121		1
200	0
200	0
200	0
200	0
200	0
200	0
200	0
100		1
102		1
98		1
91		1
Panel C
Days post-tamoxifen	Control																	iTfamKO															P value
0	100	100	100	100	100	100	100	100	100	100	100	100	100	100	100	100	100	100	100	100	100	100	100	100	100	100	100	100	100	100	100	100	<0.0001
1	98.4467	102.214	108.195	106.589	109.864	97.3765	102.235	102.314	103.794	106.099	94.7489	100.881	99.1453	102.552	105.838	105.819	102.142	101.521	108.927	103.403	106.867	102.472	96.5664	97.537	104.287	104.787	101.936	104.602	100.332	98.4512	102.082	101.304
2	103.374	106.841	109.332	107.752	109.636	100.37	101.292	102.181	103.067	105.012	90.6963	102.782	101.844	105.888	108.992	107.974	103.886	102.825	107.327	100.662	102.897	101.793	96.5664	100.788	106.936	102.97	99.4929	109.684	109.117	101.751	105.708	102.882
3	109.373	104.35	113.832	109.932	111.636	99.4753	101.118	100.623	97.0374	101.324	91.153	103.57	101.215	101.897	108.702	109.138	105.78	98.1747	104.438	98.3459	103.755	103.781	93.0973	96.0591	104.817	102.216	96.6344	105.225	112.298	98.2828	103.201	100.72
4	107.552	107.473	114.496	112.112	109.954	105.525	105.344	103.338	99.0125	100.189	91.4383	99.5828	98.4705	100.949	108.122	106.983	111.161	98.392	109.133	97.4008	103.112	105.72	94.2655	98.7192	101.83	103.989	96.7727
5	127.263	109.213	117.006	113.081	112.909	101.821	105.728	99.2879	101.871	98.6761	95.0913	96.9866	99.865	99.4766	106.853	106.25	103.139	97.8705	107.534	93.431	103.541	109.161	93.8761	98.9163	107.129	103.635	95.4818	104.698	106.553	96.0943	103.818	100.309
6	124.799	109.411	114.353	109.205	111.864	105.556	109.396	102.047	97.6611	106.95	97.3174	97.0793	95.8615	97.0559	107.542	107.414	98.9038	98.3485	106.553	94.7542	105.687	105.574	90.4071	99.0148	105.251	101.197	96.2656	102.397	107.597	89.5286	100.81	96.8782
7	113.819	108.936	118.001	114.632	111.773	106.358	110.548	103.071	93.2432	104.255	102.426	100.417	96.5362	102.486	105.874	108.491	106.727	92.525	100.052	97.8261	98.3369	98.6912	84.4602	95.6158	101.397	96.6755	94.9746	98.0824	110.304	83.5353	99.0359	90.6003
8	115.265	110.874	118.427	116.037	111.273			102.27	96.7776	99.1489	91.4383	97.9138	95.9964	101.799	106.563	105.776	104.634	92.1339	100.413	96.1248	96.0837	95.1042	75.1504	83.1034	91.4258	88.3865	89.3499	96.0211	101.519	81.7508	97.9175	88.8165
9	118.532	111.744	118.38	116.764	113.636			103.382	98.4927	99.9527	93.6073	96.8011	96.0864	101.308	106.817	106.897	103.936	92.3512	98.2456	95.0378	93.2403	95.3951	75.292	79.0148	89.3064	85.6383	88.474	94.3432	97.3884	81.9192	96.0278	85.3516
10	114.73	110.913	120.796	118.072	111.136			105.073	96.8815	101.702	100.571	103.013	94.8268	101.93	108.267	110.172	104.534	92.9161	93.7048	87.6181	85.2468	96.3645	76.2124	73.8424	89.8844	79.0337	91.609	93.3365	97.3884	82.7946	97.8018	86.9983
11	113.23	110.755	117.859	118.556	113.182			106.498	94.3867	99.7163	106.792	99.6291	97.5708	103.206	104.387	108.75	110.563	85.4411	93.0857	86.9093	82.3498	93.0199	73.0619	77.9803	82.7071	78.4131	81.1895	89.5014	94.1121	79.3939	94.8708	78.0446
12	117.568	111.862	119.233	118.314	102.454			106.409	96.7256	101.797	109.018	104.682	101.754	102.65	100.87	109.914	108.072	79.183	88.4417	80.9546	77.6287	79.2535	64.177					88.0633	91.1681	73.771	90.9371	73.5506
13	122.121	107.987	116.153	121.609	106.591			107.922	96.8815	103.641	109.646	106.444	101.215	100.229	98.8397	106.552	109.317	74.8805	88.6997	76.087	74.4099	74.794	60.177					86.8648	90.5033	68.7205	92.0941	67.1355
14	118.265	111.309	121.175	121.609	114.5			107.032	101.663	102.459	106.079							77.0969	85.0361	64.6975	75.8047	73.1944	62.1239
Panel D
Control	iTfamKO	P value
5080.79	680.857	0.0221
1472.06	722.63
2901.67	464.635
2349.54	479.293
Panel E
GTT
Time (min)	Control						iTfamKO						P value		AUC	Control	iTfamKO	P value
0	153	137	88	97	70	83	142	86	113	151	78	225	0.8923			0.910723	1.97299	<0.0001
15	210	244	228	253	264	296	519	468	399	568	373	572	0.0036			0.952661	1.88626
30	166	202	255	383	365	420	600	594	438	600	527	444	0.0094			0.852105	2.02446
60	218	216	153	263	196	262	376	407	467	434	445	419	<0.0001			1.11041	2.13598
90	199	183	148	154	157	136	355	309	562	382	374	532	0.0081			1.02939	1.78809
120	172	172	132	126	126	91	298	316.5	402	362	235	459	0.0044			1.14472	2.20079
Panel G
Control	iTfamKO	P value
9845	14.535	0.0217
14.8857	18.8952
14.1366	16.2263
11.9316	16.06
9.16842
Panel H
Control	iTfamKO	P value
69.7674	102.102	0.0132
69.2771	123.457
106.122	110.294
43.3925	143.433
80.7018
Panel I
Control	iTfamKO	P value
1837.02	1367.83	0.0041
1658.86	1170.41
2090.08	1356.84
1849.07	855.815
Panel J
Gdf15	Control	iTfamKO	P value		Mthfd2	Control	iTfamKO	P value
	1.509	8.843	<0.0001			1.163	2.319	0.0018
	1.036	10.243				0.826	1.914
	0.863	9.347				0.905	2.904
	0.781	9.698				1.098	1.679
	0.949					1.047
Panel K
Control	iTfamKO	P value
1.00635	0.453215	<0.0001
0.849823	0.617209
0.931729	0.621577
1.12721	0.688923
0.70039	0.975048
1.13285	0.626601
0.980545	0.795037
0.960287	0.87212
1.1077	0.698842
1.2267	0.733243
1.056	0.551429
0.920408	0.749297
Panel L
Rotarod test	Control																					iTfamKO																				P value
Trial 1	169	168	132	157	266	128	274	238	238	152	130	203	300	72	233	269	150	250	293	209	117	154	221	187	173	212	186	215	207	74		140	166	43	78	80	129	81	55	162	212	0.0535
Trial 2	162	162	168	179	243	187	300	238	276	232	231	281	300	193	283	300	300	243	281	185	191	188	207	224	172	181	193	231	230	126	166	264	130	103	161	173	67	62	161	287	255	0.0121
Trial 3	239	214	183	225	286	216	300	245	224	234	166	175	271	176	269	246	296	177	300	176	161	192	243	146	81	250	165	287	239	86	142	76	185	103	118	62	118	252	102	300	210	0.0191
Trial 4	239	231	141	231	288	186	300	300		189		235	235	156	300	273	300	225	300	300	152	129	174	192	188	237	187	270	206	85	135	253	191	201	191	103	115	254	108	281	238	0.021
Panel M
Distance	Control	iTfamKO	P value		Exploration speed	Control	iTfamKO	P value		Time immobile	Control	iTfamKO	P value
	21.569	7.642	0.0008			0.036	0.013	0.0004			225	416.2	0.0005
	27.618	11.122				0.046	0.019				170	404
	28.15	14.442				0.047	0.024				171.3	326.2
	12.665	6.213				0.021	0.01				360.4	491.1
	15.993	7.548				0.027	0.013				359.1	451.2
	21.606	16.184				0.036	0.027				235.4	375.5
	30.535	11.114				0.051	0.019				223.2	406.4
	17.58					0.029					325.8
	18.151					0.03					316.8
	12.326					0.021					388.2
	15.499					0.026					368.2
	32.944					0.055					132.8
	16.115					0.027					333.5
	16.936					0.028					325.7
Panel N
Control	iTfamKO	P value
0.967225	1.25499	0.0286
0.940653	1.28156
1.06906	1.15315
1.02306	1.19915
Panel O
Tubule area	Control	iTfamKO	P value		Glomerular area	Control	iTfamKO	P value
	1534.79	5685.32	0.0329			4954.67	3647.92	<0.0001
	1215.94	2419.68				4913	3645.39
	1850.33	2401.52				4291.65	3051.89
	1795.78	1987.59				4523.8	3176.87
	2220.23	4404.3				4388.82	3558.2
	1664.56					4483.8
Panel Q
Control	iTfamKO	P value
4.21	3.19	0.0211
9.14762	3.48095
6.14146	2.31053
5.02632	3.58
5.76316
Panel R
Control	iTfamKO	P value
2.78947	0.974359	<0.0001
2	0.105263
2.89474	0.473684
3.05	0.736842
2.54054	0.157895
2.94444
Panel S
Control	iTfamKO	P value
14.4	6	<0.0001
14.2	6.4
13.8	6
15.6	6.4
14.4	10
17.4	3
16	6.8
17	10.4
18	8.6
14.8	10
14.4	10.6
16.4	7.8
14.2	9.2
15.4	10
15.6
16.8
16.2
16.6
Panel T
Control	iTfamKO	P value
0.248521	0.937063	0.0015
0.238462	1.04
0.416667	0.840336
0.491979	0.4
0.184615	0.458716
0.115468	0.467033
0.274436	0.510753
0.290123	0.547486
0.20614	0.327434
0.310345	0.330189
0.215569	0.243056
0.31746	0.321705
0.269565	0.219814
0.479769
0.251366
0.150327
0.151822

## Sheet: Fig. S1
Panel B
Skeletal muscle					Skeletal muscle					Liver					Liver					Kidney					Kidney
Tfam	Control	iTfamKO	P value		mt-CO1	Control	iTfamKO	P value		Tfam	Control	iTfamKO	P value		mt-CO1	Control	iTfamKO	P value		Tfam	Control	iTfamKO	P value		mt-CO1	Control	iTfamKO	P value
	0.99	0.29	0.0159			0.959	0.39	0.0242			1.09	0.59	0.0004			1.18	0.89	0.0155			1	0.0206	<0.0001			0.894	0.0124	<0.0001
	1.12	0.01				1.202	0.39				0.76	0.45				1.1	0.69				1.04	0.0296				1.104	0.0307
	0.83	0.04				0.818	0.77				1.2	0.64				0.91	0.96				0.89	0.0161				1.041	0.0131
	1.15	0.04				1.468	0.6				1.05	0.53				1.19	0.78				1.01	0.0112				0.922	0.0088
	0.95					0.723					0.96	0.46					0.9				1.06					1.055
Panel C
Control	iTfamKO	P value
0.263	0.044	0.0047
0.2	0.025
0.55	0.061
0.464	0.143
0.219	0.005
0.221
Panel E
Control	iTfamKO	P value
36	32.5	0.0078
36	35.7
36	32.3
36.1	36.3
36	34.6
36.3	33.6
36	33
36.1	34.1
36.5	36.1
36.2
36.2
36.5
36.2
36.4
36.2
36.2
Panel G
Control	iTfamKO	P value
202.25	165.75	0.001
193.75	211.25
156	187.25
198	153.5
270.75	220
179.25	182.75
293.5	250.75
255.25	220.5
201.75	92.75
223.5	147.667
276.5	183.25
149.25	168
271.25	112.5
272	137
261.5	104.5
223.75	107.25
293.5	162.25
217.5	106.5
155.25	257.5
	228.75
Panel H
Control	iTfamKO	P value
3	2	0.0003
3	1
5	1
1	1
3	1
3	1
4	4
3	1
4	0
	1
	0
	0
	0
	1
	1
Panel I
Control	iTfamKO	P value
2.74895	2.0285	0.0088
2.528	2.51722
2.60211	2.23158
2.86778	2.36579
2.62667	2.36333
2.39389	2.33941
	2.495
Panel K
TFAM	Control	iTfamKO	P value		PSD95	Control	iTfamKO	P value		P-Tau	Control	iTfamKO	P value
	1.10242	0.220833	<0.0001			1.0695	0.869294	0.05			1.2696	1.02576	0.0024
	0.858581	0.586577				1.14288	0.990101				1.21684	1.20377
	0.810277	0.322807				0.897061	0.703358				1.24807	1.23784
	1.22872	0.217918				0.890556	0.98705				0.580196	1.67964
	0.663239	0.688423				0.759842	0.421151				0.667237	1.06605
	1.33294	0.308937				0.749923	0.918176				1.01805	1.32424
	0.946486	0.452091				1.19841	0.474705				0.930133	1.84409
	1.16991	0.553617				1.12739	0.531903				1.09291	1.5421
	0.88743	0.655173				1.16443	1.01909				1.2293	2.30995
											0.795975	2.23895
Panel L											0.95168	2.10131
Control	iTfamKO	P value
1950.62	16394.1	<0.0001
4250.3	9832.48
4591.25	13180.6
2941.15	11839.7
3040.22	10393.2
3357.81	16968.5
Panel M
IL-6	Control	iTfamKO	P value		TNF	Control	iTfamKO	P value
	0	69.5251	0.0143			5.474	13.48	0.0666
	0	3.99729				0	7.011
	7.4574	7.81263				1.887	5.731
	0	76.0805				0	4.945
	1.96632					7.746
	0					0
						6.649
Panel N
Il6	Control	iTfamKO	P value		Tnf	Control	iTfamKO	P value		Il10	Control	iTfamKO	P value		Serpin1	Control	iTfamKO	P value		Ccn2	Control	iTfamKO	P value		Spp1	Control	iTfamKO	P value		Cdkn2a	Control	iTfamKO	P value		Cdkn1a	Control	iTfamKO	P value
	1.49828	2.4196	0.0076			1.39781	3.26446	0.0427			0.341116	0.273607	0.0332			0.600016	4.7176	0.0075			1.76135	3.8755	0.0128			0.614098	5.41646	0.0259			0.313093	1.84451	0.0129			1.84942	3.14401	0.0201
	1.08612	1.96242				1.22241	2.23308				0.695594	0.352628				0.673706	1.48397				0.371508	1.62297				0.598987	1.60713				1.77604	3.52861				1.73106	1.8979
	1.44393	2.69097				0.373532	2.22847				0.947501	0.800139				0.701256	4.30676				1.17232	1.05858				1.0861	2.02809				0.301177	0.849821				1.1939	3.69158
	1.55482	2.12019				1.26915	0.78132				1.00125	0.605872				0.515828	1.01222				2.48797	2.29592				1.74074	1.27911				0.411236	0.923962				0.83259	2.8765
	0.417201	0.999773				0.489406	1.14268				1.12583	0.336884				0.776412	2.74516				0.414926	4.47919				0.517581	1.52467				1.9845	1.57438				0.770646	2.94111
	0.213019	2.66193				1.30805	1.46373				2.08187	0.446106				2.56083	4.35617				1.98611	1.55763				1.53318	1.70664				1.14275	5.09053				1.25134	1.34431
	0.508952					1.12513	1.07195				0.464953	0.360562				0.401934					1.31626	1.00306				0.7233	0.873343				1.15583	2.24534				1.08999	0.862768
	0.432026					0.76577	1.48518				1.10165					0.493795					0.504866	2.66914				0.742548	4.62064				0.516316	2.17463				1.32157	0.886753
	1.5061										1.18198					2.25801					1.07617	3.88385				0.848785					1.07491	2.86616				1.46797
											3.13811					2.26972					1.80279					2.90613										1.08335
																					0.493147					1.36778

## Sheet: Fig. S2
Panel A
Red Blood Cells	Control	iTfamKO	P value		Hematocrit	Control	iTfamKO	P value		MCH	Control	iTfamKO	P value		RBCDW	Control	iTfamKO	P value
	9.88	3.88	<0.0001			47.6	20.4	<0.0001			14.6	14.5	0.0324			10.6	12.8	0.003
	9.68	4.4				46.6	21.4				14.7	14.5				10.8	9.9
	9.8	4.42				45.6	21.2				14.1	15.1				9.4	11.5
	11.04	3.72				51	18.4				14.1	14				9.6	9
	9.8	7.14				47.2	9.4				14.7	14.7				10.5	9.2
	11.92	2.04				47.4	22				15.4	14.5				12.9	9.9
	10.94	4.7				46.6	33.4				15.2	15				13.4	11.3
	11.64	6.94				53	27				14.3	15.4				10	11
	12.08	5.58				45.2	30.6				15.8	14.4				13.2	8.6
	9.64	6.94				49	34				14.8	14				9.7	8.8
	9.46	7.56				50.6	25.2				15	14.1				13	7.7
	11.44	5.54				54.6	29.2				14.5	14.3				11.2	9
	8.98	6.44				52.4	32.2				15.4	13.9				12.2	9.2
	10.44	7.12				53	32				14.8	14				11.6	8.7
	10.42					56.6					14.6	14				11.7	9.1
	11.58					51					14.6					9.9
	10.52					54					14.6					9.5
	11.2					56.4					14.9					10.1
Panel B
Control	iTfamKO	P value
1236	1200	0.0485
1166	1274
1392	1048
1472	1232
1382	1302
1338	1244
1412	1490
1208	1476
1270	1724
1186	1344
1338	1622
1322	1544
844	1468
1150
940
1168
1042
1502
Panel C
White Blood Cells	Control	iTfamKO	P value		Lymphocytes	Control	iTfamKO	P value		Monocytes	Control	iTfamKO	P value		Neutrophils	Control	iTfamKO	P value		Eosinophils	Control	iTfamKO	P value		Basophils	Control	iTfamKO	P value
	6	4.8	0.0875			2.82	0.82	0.0215			0.08	0	0.0015			0.84	2.6	0.0302			0.14	0.32	0.0237			0	0.12	0.0669
	4.4	6				3.38	2.86				0.04	0.04				0.62	2.68				0.1	0.36				0	0.08
	3.4	4.6				2.6	2				0.02	0				1.4	2.08				0.08	0.42				0.04	0.04
	5	4.6				3.36	2.38				0.04	0.02				1.84	2				0.14	0.16				0.06	0.04
	5.8	3.2				3.74	2.2				0.08	0				1.2	0.88				0.12	0.04				0.06	0.06
	8	3.4				6.5	2.18				0.12	0				1.06	1				0.12	0.12				0.06	0.04
	10.6	5.4				9.18	3.64				0.08	0				1.46	1.7				0.14	0.14				0.04	0.02
	7.2	6				5.32	3.72				0.18	0.04				1.88	1.9				0.16	0.26				0.04	0.02
	8.8	5.8				6.48	3.58				0.12	0.04				0.94	1.96				0.1	0.18				0.06	0
	5.8	3.2				4.56	2.26				0.04	0.02				1.26	0.74				0.14	0.06				0.06	0.06
	5.6	6.2				4.06	4.24				0.02	0.06				1.44	1.4				0.16	0.5				0.02	0.08
	8.4	7.6				6.68	5.76				0.02	0.08				1.2	1.4				0.22	0.16				0.04	0.16
	5.2	7.2				3.78	5.16				0.02	0.08				1.24	1.66				0.16	0.14				0.04	0.1
	6.2	8.2				4.6	6.46				0.18	0.04				1.66	1.42				0.14	0.22				0	0.08
	5.6					3.46					0.12					0.92					0.1					0
	4.8					3.66					0.14					0.92					0.16					0.02
	7.4					6.12					0.14					1.5										0.1
	11.8					9.88					0.16															0.08

## Sheet: Fig. 2
Panel B
Average mitochondrial area					Average mitochondrial area					Inclusion bodies					Inclusion bodies
Ileum	Control	iTfamKO	P value		Colon	Control	iTfamKO	P value		Ileum	Control	iTfamKO	P value		Colon	Control	iTfamKO	P value
	0.464	0.344	0.0577			0.3718	0.289858	0.0159			0.088949	0.097902	0.0367			0.154	0.5	0.0056
	0.355	0.3182				0.3375	0.2904				0.051044	0.109375				0.245	0.372
	0.373	0.413				0.35574	0.286133				0.077882	0.072848				0.266	0.318
	0.3941	0.255				0.468839	0.200305				0.018568	0.141129				0.054	0.705
		0.321					0.29935					0.143662					0.486
		0.265										0.082687					0.457
Panel C
Crypt area					Crypt length
Ileum	Control	iTfamKO	P value		Colon	Control	iTfamKO	P value
	2575.8	1596.1	0.0002			177.2	168.81	0.0281
	3299	1733.75				169.87	153.49
	2495.25	1330.92				190.69	155.41
	2770.82	1525.58				177.59	143.68
	3015.15					167.57	103.62
Panel D
Ileum				Colon
Control	iTfamKO	P value		Control	iTfamKO	P value
3.82	3.03	0.026		23.5	27	0.0006
1.27	3.29			18.6	25.8
2.31	3.59			19	30.2
2.91	5.69			14.8	31.9
2.1	6.93			22.2	23.9
1.85				12.5	26.4
					29.9
Panel E
Control	iTfamKO	P value
13.1443	11.5385	0.0182
45.1777	11.2
30.5164	8.79121
14.8241	7.58836
34.7059
33.3333
Panel F
Control	iTfamKO	P value
18.4	13.9	0.0004
15.6	7.9
22.5	10.02
17.1	13.69
16	6.5
16.4	9.81
	9.86
Panel G
Cldn1	Control	iTfamKO	P value		Ocln	Control	iTfamKO	P value		Tjp1	Control	iTfamKO	P value		Defa5	Control	iTfamKO	P value		Defensin	Control	iTfamKO	P value		Crypt1	Control	iTfamKO	P value		Lyz1	Control	iTfamKO	P value		Ang4	Control	iTfamKO	P value		Reg3g	Control	iTfamKO	P value		Tff3	Control	iTfamKO	P value
	0.69	0.69	0.0424			1.58	1.13	0.0262			0.89	0.85	0.0793			1.05	0.19	0.0283			1.99	0.47	0.0378			1.43	0.24	0.0008			1.64	0.49	0.0181			2.24	0.19	0.0141			1.49	0.09	<0,0001			0.9	0.28	<0,0001
	1.39	0.82				0.92	1.11				0.79	1.19				0.47	0.07				2.5	1.08				0.78	0.11				2.28	1				2.88	0.08				0.98	0.09				1.26	0.08
	1.16	0.45				1.37	0.66				0.68	0.58				0.23	0.48				1.42	1.44				2.17	0.3				1.29	0.03				1.36	0.07				0.68	0.08				0.64	0.33
	0.88	0.78				0.98	0.01				0.73	0.75				2.06	0.29				0.19	0.26				0.42	0.21				2.27	0.17				0.18	0.14				1.05	0.04				0.92	0.38
	1.03	0.53				0.78	0.01				1.16	0.81				0.92	0.65				1.95	0.12				0.74	0.56				0.22	0.23				3.13	0.07				1.17	0.15				0.96	0.06
	0.57	1.07				0.57	0.11				0.21	1.15				2.81	0.71				0.387	0.51				1.48	0.48				0.42	0.48				0.2	0.01				0.77	0.17				1.33	0.06
		0.4					0.23					1.05					1.25					0.14					0.25					0.06										0.07					0.91
		0.9					0					1.15					0.36					0.02					0.43															0.09					0.35
		0.16					0.73					1.2					0.06										0.13															0.06					0.22
		0.44					0.55					1.38					0.17										0.03																				0.54
Panel H
Control	iTfamKO	P value
2440.11	4499.67	0.0093
1894.21	5066.25
2615.19	3431.29
2418.06	2416.68
1367.6	2099.61
381.877	2128.56
718.727	6475.13
284.88	1474.28
837.165	2399.74
320.191	3467.73
	1431.99
	1219.88
Panel I
Control	iTfamKO	P value
21.59	56.25	<0,0001
20.15	44.36
17.47	46.14
16.47	50.41
24.4	57.6
13.97
Panel J
Control	iTfamKO	P value
27	29	0.0015
43	29
73	30
52	23
62	14
42	27
	22
	26
Panel K
Control	iTfamKO	P value
67.6596	43.3824	0.0071
44.8598	33.4802
55.6169	30.6533
42.931	42.6136
52.7851	39.8058
65.2174	48.9712
45	50.4808
60.5948	46.9388
45.5752	25.4606

## Sheet: Fig. S3
Panel A
Ileum				Colon
Control	iTfamKO	P value		Control	iTfamKO	P value
0.921218	0.467684	0.0002		0.92	0.58	0.0035
0.921185	0.304044			1.17	0.56
1.24328	0.592527			0.75	0.49
1.16015	0.337475			0.73	0.52
0.502443	0.553385			0.73	0.58
0.727568	0.620968			1.33	0.56
1.38598	0.540413			1.73	0.33
0.911897	0.530999
1.36728	0.429484
1.69003
0.765223
Panel B
Small intestine				Large intestine
Control	iTfamKO	P value		Control	iTfamKO	P value
35.2	37.3	0.0008		8.8	8.9	0.8033
35.4	38.6			9	10
36.5	38			9	8.3
34.5	34.8			8.4	8.7
32.9	36.8			8.8	9.7
36	39.5			9.8	8.4
35	39.2			11	9.8
34.3	38			8.7	10
34.5	35.5			9.8	8.1
	36.5				10.3
Panel D
Control	iTfamKO	P value
38.8571	18.6	0.0025
44.8333	15
26.625	14.875
27.875	25.625
28	13.875
35.375
Panel E
Control	iTfamKO	P value
1.84942	3.14401	0.0201
1.73106	1.8979
1.1939	3.69158
0.83259	2.8765
0.770646	2.94111
1.25134	1.34431
1.08999	0.862768
1.32157	0.886753
1.46797
1.08335
Panel F
Ileum				Colon
Control	iTfamKO	P value		Control	iTfamKO	P value
0.029	0.0358	0.2468		1.04969	0.735816	0.9881
0.03	0.0325			0.861749	0.972225
0.0383	0.0367			0.693166	0.770289
0.0305	0.037435			0.788869	0.788475
0.0379	0.0521			1.02518	1.04987
0.0296				0.662908	0.772689
Panel G
Control	iTfamKO	P value
1.77	5.38	0.0085
1.76	5.87
2.8	4.39
2.37	2.45
2.73	3.23
1.53
Panel H
Control	iTfamKO	P value
36.3	50.1	0.0124
35.4	44.7
40.4	51
32.8	47.4
32.6	32.3
41.1	45.6
	44.3
Panel J
Control	iTfamKO	P value
19.23	4.29	<0,0001
13.65	6.14
12.85	5.18
14.47	8.17
12.26	7.7
14.5	7.4
	5.87
Panel K
Cldn1	Control	iTfamKO	P value		Ocln	Control	iTfamKO	P value		Tjp1	Control	iTfamKO	P value		Reg3g	Control	iTfamKO	P value		Tff3	Control	iTfamKO	P value
	0.39	1.25	0.3902			0.9	0	0.6387			0.83	0.95	0.3807			0.27	1.8	0.4259			0.69	0.95	0.9378
	0.97	1.51				0.89	2.77				0.72	1.37				0.62	1.31				1.24	1.37
	0.78	0.62				0.74	2.35				0.75	0.95				3.7	2.05				0.97	0.95
	0.72	1.14				0.57	0				0.8	1.06				1.1	2.67				0.62	1.06
	0.52	1.31				1.98	1.36				0.83	1.02				1.14	0.43				1.27	1.02
	1.23	0.74				1.5	0				1.22	1.63				1.31	3.67				1.38	1.63
	1.6	1.45					1.37				1.85	0.91					0.01				1.11	0.91
	1.81	1.54									1.47	1.09					1.8					1.09
Panel L
Control	iTfamKO	P value
40.1	21.9	<0,0001
40	20.8
28	24.5
26.9	29.6
22.6	13.6
47	22.7
32.1	19.9
54.3	9.2
58	17.6
37.7	20.6
41.4	24.3

## Sheet: Fig. 3
Panel A
Shannon index	Control	iTfamKO	P value		Sobs index	Control	iTfamKO	P value
	3.9132	1.55096	0.0365			354	54	0.0089
	3.18108	3.45128				352	280
	3.04407	2.02889				238	99
	2.693	3.38111				190	260
	3.49314	3.48197				348	314
	3.63933	3.09363				313	178
	3.46706	2.56142				278	160
	3.59411	2.86189				290	175
	3.84554					313
Panel B
Shannon index	Control	iTfamKO	P value		Sobs index	Control	iTfamKO	P value
	4.23188	4.13912	0.1724			443	434	0.9807
	4.41472	4.44853				402	566
	4.56508	3.83139				437	357
	4.49001	4.29894				427	376
	4.2262	4.39994				414	527
	4.52815	4.39233				404	471
	4.35576	4.17653				515	367
	4.49478	4.45096					372
	4.21016
Panel C
Axis	Control	iTfamKO	P value
0.037421	0.433761		0.3668
0.197177	-0.365186
0.181165	-0.385519
0.21779	-0.395395
0.252815	0.330663
0.052398	-0.067893
-0.253123	0.336548
-0.224988	0.467563
-0.175576	0.532864
0.726982		0.174157
-0.106076		-0.224638
0.554464		-0.093622
-0.179101		-0.090414
-0.294039		-0.003304
-0.482102		-0.06825
-0.287714		-0.331369
-0.217492		-0.249968
Panel D
Axis	Control	iTfamKO	P value
-0.166769	-0.137015		0.0074
-0.179388	-0.059666
-0.041589	-0.019579
0.093305	0.069889
-0.105619	-0.182997
0.149533	0.022985
0.0556	-0.026444
0.254146	-0.215255
0.093142	-0.288366
-0.115462		-0.312558
0.031158		0.310408
-0.138907		0.233728
-0.052372		0.249574
-0.111161		0.309844
-0.307351		-0.157085
-0.214725		0.125129
Panel E
	LDA values		Log10(Abundance)
OTUs	Ileum	Colon	Ileum																	Colon
Otu00251_Lachnospiraceae	-2.61216		-2.66471	-3.04822	-3.42093	-3.32111	-3.53049	-2.60504	-3.46808	-4.05914	-3.76397	-4.87031	-4.87031	-4.87031	-3.87679	-4.87031	-4.87031	-4.87031	-4.87031	-3.9494	-3.91607	-3.85266	-3.32517	-2.69061	-2.66002	-3.08178	-3.09007	-4.87031	-4.87031	-3.16456	-4.87031	-3.83014	-3.55134	-4.07536	-4.09062	-4.10044
Otu00085_unclassified	-3.1797		-2.3259	-3.13115	-3.09353	-2.93059	-2.36383	-2.34591	-3.662	-2.65225	-2.26681	-4.87031	-3.70994	-4.87031	-3.50614	-3.89914	-4.87031	-4.87031	-4.12553	-3.21699	-2.79476	-2.87094	-2.39841	-2.96111	-2.13409	-2.86786	-2.75517	-2.56169	-2.27463	-2.86783	-4.16723	-2.96316	-2.9652	-3.52895	-2.84318	-2.73098
Otu00097_Lachnospiraceae	-2.21717		-2.9993	-3.65586	-3.58937	-3.115	-3.41055	-4.87031	-4.87031	-3.41745	-3.76397	-4.87031	-4.87031	-4.87031	-4.87031	-4.87031	-4.87031	-4.87031	-4.87031	-3.44424	-4.17134	-3.40427	-3.77821	-3.16203	-4.12148	-3.35175	-3.19993	-4.87031	-3.98265	-2.93765	-4.87031	-2.77128	-2.77333	-3.1879	-3.45357	-2.81573
Otu00201_unclassified	-2.75742		-3.14814	-3.00061	-2.8306	-3.72711	-2.96185	-3.69157	-2.90685	-3.16903	-2.50745	-4.87031	-3.59257	-4.87031	-4.87031	-3.89914	-4.87031	-4.87031	-4.87031	-3.67523	-3.54809	-3.573	-3.15322	-3.25682	-3.58177	-2.83818	-3.63555	-3.03457	-3.48074	-3.25934	-4.16723	-3.54938	-3.31733	-3.52895	-3.54634	-3.67552
Otu00115_Clostridium_XlVa	-2.3536		-3.37638	-3.48869	-3.35619	-3.72711	-3.53049	-3.23407	-3.58732	-3.79301	-3.01512	-4.87031	-4.87031	-4.87031	-4.87031	-3.89914	-4.87031	-4.87031	-4.87031	-3.67523	-3.59156	-3.69069	-2.666	-3.82826	-3.08564	-4.87031	-3.31359	-4.87031	-4.87031	-3.45713	-4.87031	-3.83014	-3.14531	-3.1649	-4.87031	-4.87031
Otu00143_Lachnospiraceae	-2.61107		-3.37638	-3.56428	-3.58937	-4.14587	-3.69676	-2.71827	-3.41884	-2.89691	-2.7957	-4.87031	-4.87031	-4.87031	-4.87031	-3.52997	-4.87031	-4.87031	-4.12553	-3.18297	-3.54809	-3.40427	-2.75084	-3.16203	-2.44925	-3.40126	-2.76425	-2.90362	-2.86251	-3.18639	-3.07993	-3.54938	-3.66939	-3.81063	-3.01724	-3.1319
Otu00086_Lachnospiraceae	-2.54475		-3.11401	-2.93774	-2.97873	-4.14587	-2.98091	-3.23407	-3.08059	-3.34083	-3.38693	-4.87031	-4.87031	-4.87031	-4.87031	-3.52997	-3.80574	-4.87031	-4.87031	-3.67523	-3.91607	-3.573	-3.61399	-3.16203	-4.12148	-4.21173	-3.63555	-4.87031	-3.98265	-4.32757	-4.16723	-4.87031	-3.45862	-3.72135	-4.09062	-4.87031
Otu00211_Clostridiales	2.45303		-4.87031	-4.87031	-4.87031	-4.87031	-4.87031	-4.87031	-4.87031	-4.87031	-4.03227	-3.99627	-3.59257	-3.1563	-2.53211	-4.15607	-3.02571	-4.87031	-4.87031	-4.87031	-4.87031	-4.87031	-4.87031	-4.87031	-4.87031	-4.87031	-4.87031	-4.87031	-3.98265	-3.54986	-4.87031	-4.87031	-4.87031	-4.07536	-4.87031	-4.87031
Otu00123_Lachnospiraceae	2.50743		-4.87031	-4.87031	-4.87031	-4.87031	-4.87031	-4.87031	-4.87031	-4.87031	-4.03227	-3.99627	-3.59257	-3.1563	-2.53211	-4.15607	-3.02571	-4.87031	-4.87031	-4.87031	-4.87031	-4.87031	-4.87031	-4.87031	-4.87031	-4.87031	-4.87031	-4.87031	-3.98265	-3.54986	-4.87031	-4.87031	-4.87031	-3.81063	-4.87031	-4.87031
Otu00155_Lachnospiraceae	2.54693		-4.87031	-4.87031	-4.87031	-4.87031	-4.87031	-4.87031	-4.87031	-4.87031	-4.03227	-3.99627	-3.59257	-3.1563	-2.53211	-4.15607	-3.02571	-4.87031	-4.87031	-4.87031	-4.87031	-4.87031	-4.87031	-4.87031	-4.87031	-4.87031	-4.87031	-4.87031	-3.98265	-3.54986	-4.87031	-4.87031	-4.87031	-3.81063	-4.87031	-4.87031
Otu00139_Lachnospiraceae	2.31407		-4.87031	-4.87031	-4.87031	-4.87031	-4.87031	-4.87031	-4.87031	-4.87031	-4.87031	-4.87031	-3.2086	-3.54183	-2.70282	-3.38955	-3.80574	-4.87031	-4.87031	-4.87031	-4.87031	-4.87031	-4.87031	-4.87031	-4.87031	-4.87031	-4.87031	-4.87031	-4.87031	-3.6049	-4.87031	-3.45664	-3.94391	-3.32577	-4.87031	-4.87031
Otu00094_Clostridium_IV	2.74437		-4.87031	-4.87031	-4.87031	-4.87031	-4.87031	-3.8535	-4.2649	-4.87031	-4.87031	-2.48857	-2.67134	-3.25111	-2.87744	-4.87031	-2.91067	-4.87031	-3.86546	-4.87031	-4.39319	-4.11387	-4.87031	-4.87031	-4.87031	-4.87031	-4.3027	-4.87031	-4.23078	-4.32757	-4.87031	-4.87031	-4.87031	-4.87031	-4.87031	-3.32369
Otu00280_Bacillales	4.73696		-3.14814	-2.57549	-2.38729	-2.97579	-2.96185	-2.25788	-3.05973	-2.07822	-2.32103	-4.87031	-0.850025	-1.45874	-0.928683	-0.794518	-0.776846	-0.729585	-0.851641	-2.55563	-3.40791	-2.73196	-2.3085	-2.25574	-2.69869	-2.67314	-2.45133	-3.01955	-2.80866	-1.56339	-3.75162	-1.22174	-1.5156	-1.28932	-2.04827	-1.50625
Otu00284_Jeotgalicoccus	2.90783		-4.87031	-4.87031	-4.87031	-4.87031	-4.87031	-3.69157	-4.2649	-4.87031	-4.87031	-2.37594	-2.64736	-2.85948	-2.55941	-4.87031	-2.6807	-4.87031	-3.86546	-4.87031	-4.39319	-4.11387	-4.87031	-4.87031	-4.87031	-4.87031	-4.3027	-4.87031	-3.98265	-4.32757	-4.87031	-4.09328	-4.32868	-3.64734	-4.87031	-3.32369
Otu00064_Clostridiales	4.75592		-3.51697	-2.75048	-2.42789	-3.37735	-3.20553	-2.5941	-3.662	-2.10595	-2.34324	-4.87031	-0.851516	-1.45874	-0.930225	-0.796658	-0.783393	-0.730768	-0.85202	-2.75849	-3.75637	-3.69069	-2.36633	-3.08427	-3.48935	-4.87031	-2.60489	-3.30018	-4.87031	-1.5666	-4.16723	-1.22369	-1.52135	-1.28932	-2.07538	-1.50809
Otu00189_Ruminococcaceae	-3.07588	-2.55412	-2.68869	-2.64918	-2.55945	-3.18616	-2.23454	-2.58343	-3.29776	-3.21911	-2.54206	-4.87031	-4.87031	-4.87031	-4.13583	-4.87031	-4.87031	-4.87031	-4.87031	-2.7971	-2.83288	-3.48049	-3.15322	-2.76922	-2.88009	-3.16459	-3.28227	-2.93893	-3.42497	-3.31582	-3.40295	-3.66746	-3.38226	-3.58412	-3.54634	-3.21729
Otu00209_unclassified	-2.43334	-2.60964	-3.88695	-3.36829	-3.58937	-3.37735	-3.36107	-2.62777	-3.52362	-4.87031	-4.87031	-4.87031	-4.87031	-4.87031	-4.87031	-4.87031	-4.87031	-4.87031	-4.87031	-3.67523	-4.39319	-2.89191	-3.49511	-2.39102	-3.08564	-2.85277	-3.28227	-4.87031	-3.10593	-4.87031	-4.87031	-4.87031	-4.87031	-4.87031	-4.87031	-4.87031
Otu00153_Lachnospiraceae	-2.79035	-2.31271	-3.11401	-2.88283	-2.63249	-3.44198	-3.27637	-3.57388	-3.46808	-3.08346	-2.44556	-4.87031	-4.87031	-4.87031	-4.13583	-4.87031	-3.80574	-4.87031	-4.87031	-3.50848	-3.37895	-3.23315	-2.96432	-3.16203	-3.34842	-3.40126	-3.13075	-2.59372	-2.99566	-3.20937	-4.87031	-3.38026	-3.55134	-3.72135	-3.45357	-3.55757
Otu00257_Lachnospiraceae	-2.20211	-2.3813	-3.32013	-3.56428	-3.70679	-3.115	-3.96961	-3.8535	-4.2649	-4.87031	-3.18819	-4.87031	-4.87031	-4.87031	-4.87031	-4.87031	-4.87031	-4.87031	-4.87031	-3.79103	-3.63986	-2.76276	-3.77821	-3.5474	-3.08564	-3.96119	-3.63555	-2.97737	-4.23078	-4.87031	-4.16723	-3.66746	-4.095	-4.31181	-4.87031	-4.10044
Otu00267_Firmicutes	-2.37557	-2.73306	-3.14814	-3.93116	-3.86823	-4.87031	-2.86229	-3.28397	-3.20318	-3.62921	-3.48028	-4.87031	-4.87031	-4.87031	-4.87031	-4.87031	-4.07087	-4.87031	-4.87031	-2.83947	-2.69712	-2.81349	-2.83312	-2.93509	-2.67253	-2.63558	-3.22568	-3.11862	-3.1318	-3.18639	-3.29711	-3.45664	-4.095	-3.26528	-4.87031	-4.87031
Otu00144_Lachnospiraceae	-2.9078	-2.55987	-2.56139	-2.62955	-2.48062	-3.18616	-2.59427	-3.40517	-2.87912	-2.84909	-2.81779	-4.87031	-3.59257	-4.87031	-4.87031	-3.33336	-4.87031	-4.87031	-4.87031	-3.02099	-2.91127	-3.11073	-2.62206	-2.96111	-2.97081	-2.97142	-2.94323	-3.10046	-3.42497	-3.38075	-3.5432	-3.83014	-3.31733	-4.87031	-2.82316	-3.46491
Otu00188_Erysipelotrichaceae	-2.42104	-2.73168	-3.11401	-3.77205	-3.86823	-4.87031	-2.81994	-3.28397	-3.20318	-3.79301	-3.38693	-3.99627	-4.87031	-4.87031	-4.87031	-4.87031	-4.07087	-4.87031	-4.87031	-2.73454	-2.53787	-2.59317	-2.666	-2.84428	-2.58128	-2.46638	-3.00247	-3.05013	-2.84841	-2.86783	-2.97875	-2.96316	-3.03799	-3.01483	-3.66446	-3.21729
Otu00168_Firmicutes	-2.37033	-2.38585	-3.14814	-3.65586	-3.58937	-3.51793	-3.27637	-3.14875	-3.37463	-3.62921	-3.24489	-4.87031	-4.13082	-4.87031	-4.87031	-4.15607	-4.07087	-4.87031	-4.87031	-3.38829	-3.40791	-2.93716	-3.15322	-3.45464	-3.34842	-2.91656	-3.38396	-2.93893	-3.7107	-3.45713	-3.75162	-3.83014	-3.45862	-4.31181	-3.82724	-3.67552
Otu00173_Lachnospiraceae	-3.04731	-3.06253	-2.44865	-2.40297	-2.52264	-2.87054	-2.66351	-2.44097	-2.50038	-3.04626	-2.8917	-4.87031	-3.35946	-4.87031	-3.87679	-2.92211	-3.80574	-4.87031	-4.87031	-2.59605	-2.61746	-2.44004	-2.71489	-2.48757	-2.6133	-2.46033	-2.6887	-2.85048	-3.48074	-4.09371	-4.16723	-4.87031	-2.93919	-4.87031	-4.87031	-4.87031
Otu20031_Staphylococcaceae	-2.38382	-2.66928	-3.51697	-3.48869	-3.49703	-4.87031	-4.87031	-3.8535	-2.43773	-3.12414	-3.48028	-4.87031	-3.131	-4.87031	-4.87031	-3.52997	-4.87031	-4.87031	-4.87031	-2.57135	-3.50858	-4.87031	-2.76999	-4.09155	-4.12148	-2.82407	-2.62437	-3.75453	-4.87031	-4.87031	-4.87031	-4.87031	-4.32868	-4.87031	-4.87031	-4.87031
Otu00238_Lachnospiraceae	2.69533	3.95788	-3.32013	-4.87031	-4.87031	-3.88786	-4.87031	-4.87031	-4.87031	-4.87031	-4.87031	-4.87031	-2.35352	-3.07852	-3.4301	-3.03868	-3.64231	-2.98836	-3.49408	-4.87031	-3.91607	-2.61532	-4.87031	-4.09155	-4.87031	-3.40126	-3.7097	-4.87031	-1.9668	-1.53054	-4.87031	-1.64223	-1.87005	-1.66669	-1.64161	-1.56619
Otu00136_Clostridium_XlVb	2.47109	2.13342	-4.87031	-4.87031	-4.87031	-4.87031	-4.87031	-4.11464	-4.87031	-4.87031	-4.87031	-3.01114	-3.87127	-3.07852	-2.84002	-4.87031	-3.05996	-4.87031	-4.87031	-4.87031	-4.87031	-4.87031	-4.87031	-4.87031	-4.87031	-4.87031	-4.87031	-4.87031	-4.23078	-4.87031	-4.87031	-4.09328	-4.32868	-3.64734	-4.87031	-4.87031
Otu00187_Lachnospiraceae	2.41928	2.11369	-4.87031	-4.87031	-4.87031	-4.87031	-4.87031	-4.87031	-4.87031	-4.87031	-4.87031	-4.87031	-3.2086	-3.54183	-2.67744	-3.38955	-3.80574	-4.87031	-4.87031	-4.87031	-4.87031	-4.87031	-4.87031	-4.87031	-4.87031	-4.87031	-4.87031	-4.87031	-4.87031	-3.6049	-4.87031	-3.45664	-3.94391	-3.32577	-4.87031	-4.87031
Otu00042_Lachnospiraceae	2.33589	3.66846	-4.87031	-4.87031	-4.87031	-4.87031	-4.87031	-4.87031	-4.87031	-4.87031	-4.87031	-4.87031	-3.70994	-2.74652	-4.87031	-2.90213	-3.80574	-4.06608	-3.70392	-4.87031	-4.87031	-4.87031	-4.04546	-4.87031	-4.87031	-3.23011	-3.38396	-4.87031	-4.87031	-2.00974	-4.87031	-1.95732	-1.6443	-1.91652	-1.76948	-2.09067
Otu00205_Staphylococcus	3.02044	2.47085	-4.87031	-4.87031	-4.87031	-4.87031	-4.87031	-3.69157	-4.2649	-4.87031	-4.87031	-2.37594	-2.54402	-2.78101	-2.31461	-3.38955	-2.65191	-4.87031	-3.86546	-4.87031	-4.39319	-4.11387	-4.87031	-4.87031	-4.87031	-4.87031	-4.3027	-4.87031	-3.98265	-3.54986	-4.87031	-3.38026	-3.83202	-3.1649	-4.87031	-3.32369
Otu00008_Erysipelotrichaceae	3.14496	2.47959	-4.87031	-4.87031	-4.87031	-4.87031	-4.87031	-3.69157	-4.2649	-4.87031	-4.03227	-2.36702	-2.5087	-2.63078	-2.1096	-3.33336	-2.5006	-4.87031	-3.86546	-4.20122	-4.39319	-4.11387	-4.87031	-4.87031	-4.87031	-4.87031	-4.3027	-4.33743	-3.7107	-3.14378	-4.16723	-3.38026	-3.74314	-3.06522	-4.87031	-3.32369
Otu30016_Bacillales		-2.78462	-4.87031	-4.87031	-4.87031	-4.87031	-4.87031	-3.48139	-4.02138	-4.87031	-3.76397	-4.87031	-4.87031	-4.87031	-4.87031	-4.87031	-4.87031	-4.87031	-4.87031	-4.87031	-4.87031	-4.87031	-2.53409	-4.87031	-2.71238	-2.42019	-2.61778	-3.5143	-4.87031	-4.87031	-4.87031	-4.87031	-4.87031	-4.87031	-4.87031	-4.87031
Otu20034_Bacillales		-2.79761	-4.87031	-4.87031	-4.87031	-4.87031	-4.87031	-3.69157	-4.87031	-4.87031	-4.87031	-4.87031	-4.87031	-4.87031	-4.87031	-4.87031	-4.87031	-4.87031	-4.87031	-4.87031	-2.88354	-4.87031	-3.15322	-2.67646	-2.29712	-4.87031	-3.38396	-3.84321	-4.87031	-4.87031	-4.87031	-4.87031	-4.87031	-4.87031	-4.87031	-4.87031
Otu10037_Clostridium_XlVb		-2.5247	-4.87031	-4.87031	-4.87031	-4.87031	-4.87031	-4.11464	-4.87031	-4.87031	-4.87031	-4.87031	-4.87031	-4.87031	-4.87031	-4.87031	-4.87031	-4.87031	-4.87031	-3.12202	-3.25753	-3.28306	-2.83312	-4.09155	-2.71238	-3.80332	-3.15261	-4.87031	-4.87031	-4.87031	-4.87031	-3.83014	-4.87031	-4.87031	-4.87031	-4.87031
Otu10054_Parvibacter		-3.30266	-4.87031	-3.10171	-3.16476	-4.87031	-4.87031	-4.87031	-2.98509	-4.87031	-4.87031	-4.87031	-4.87031	-4.87031	-4.87031	-4.87031	-4.87031	-4.87031	-4.87031	-3.5839	-1.92533	-1.74695	-3.15322	-3.37825	-3.11981	-2.35897	-2.23735	-3.75453	-3.29093	-3.41726	-3.5432	-3.66746	-4.32868	-3.64734	-3.37717	-3.46491
Otu10070_Staphylococcaceae		3.25961	-3.32013	-3.42433	-3.29986	-3.88786	-4.87031	-4.87031	-4.87031	-4.87031	-4.03227	-4.87031	-4.13082	-4.87031	-4.87031	-3.89914	-3.35432	-3.3488	-3.02931	-2.74635	-3.40791	-3.573	-3.77821	-3.37825	-4.87031	-3.96119	-3.51698	-4.87031	-3.54475	-2.13697	-4.87031	-2.32635	-2.20533	-2.32073	-2.70413	-2.14306
Otu10051_Bacillales		2.36755	-4.87031	-4.87031	-4.87031	-4.87031	-4.87031	-4.87031	-4.87031	-4.87031	-4.87031	-4.87031	-4.87031	-4.87031	-4.87031	-4.15607	-4.87031	-4.87031	-4.87031	-4.87031	-4.87031	-4.87031	-4.87031	-4.87031	-4.87031	-4.87031	-4.87031	-4.87031	-4.87031	-2.90134	-4.87031	-2.99083	-2.83827	-3.32577	-4.87031	-4.87031
Otu10056_Jeotgalicoccus		2.43594	-4.87031	-4.87031	-4.87031	-4.87031	-4.87031	-4.87031	-4.87031	-4.87031	-4.87031	-4.87031	-4.87031	-4.87031	-4.13583	-4.87031	-4.07087	-4.87031	-4.87031	-4.87031	-4.87031	-4.87031	-4.87031	-4.87031	-4.87031	-4.87031	-4.87031	-4.87031	-4.87031	-3.45713	-4.87031	-3.31532	-3.26086	-2.91596	-2.84318	-3.32369
Otu10074_Staphylococcus		2.81981	-4.87031	-4.87031	-4.87031	-4.87031	-4.87031	-4.87031	-4.87031	-4.87031	-4.87031	-4.87031	-4.87031	-4.87031	-4.87031	-4.87031	-4.87031	-4.87031	-4.87031	-4.87031	-4.87031	-4.87031	-4.87031	-4.87031	-4.87031	-4.87031	-4.87031	-4.87031	-2.42853	-3.00586	-2.72849	-4.87031	-3.60637	-2.7249	-4.87031	-4.87031
Otu10016_Erysipelotrichaceae		-3.02506	-4.87031	-4.87031	-4.87031	-4.87031	-4.87031	-4.87031	-4.87031	-4.87031	-4.87031	-4.87031	-2.89137	-4.87031	-4.87031	-4.15607	-4.87031	-4.87031	-4.87031	-4.87031	-4.87031	-4.87031	-4.87031	-4.87031	-4.87031	-4.87031	-4.87031	-4.87031	-4.87031	-2.79844	-4.87031	-2.17618	-3.18791	-2.13343	-4.87031	-4.87031
Criteria for OTU selection	FDR	q<0.05
	LEfSe	p<0.05
	|SNR|	>0.5
	|LDA|	>2
	max_abundance	>0.001
	|fold change|	>10
Panel F
Total SCFA				Acetate				Propionate				Butyrate				Isobutyrate				2-methylbutyrate				Valerate				Isovalerate
Control	iTfamKO	P value		Control	iTfamKO	P value		Control	iTfamKO	P value		Control	iTfamKO	P value		Control	iTfamKO	P value		Control	iTfamKO	P value		Control	iTfamKO	P value		Control	iTfamKO	P value
25.99	15.25	<0,0001		16.97	8.52	0.0006		3.57	2.18	0.0002		4.73	4.09	0.0004		0.17	0.13	<0,0001		0.14	0.06	0.0003		0.32	0.21	0.0013		0.09	0.06	0.0007
18.07	6.83			8.95	3.54			2.62	1			5.94	2.18			0.14	0.02			0.12	0.01			0.24	0.08			0.06	0
23.31	11.37			11.05	6.36			2.95	1.69			8.76	3.07			0.13	0.05			0.06	0.02			0.31	0.16			0.05	0.02
19.07	11.47			10.47	6.48			4.75	1.2			3.47	3.62			0.12	0.04			0.05	0			0.17	0.13			0.04	0
17.14	16.31			8.4	8.41			2.94	3.24			5.22	4.24			0.13	0.09			0.08	0.06			0.3	0.23			0.07	0.04
32.84	10.68			21.52	6.29			6.47	1.42			4.26	2.68			0.23	0.07			0.07	0.04			0.19	0.15			0.1	0.03
24.02	10.19			13.06	6.04			4.34	1.66			5.85	2.28			0.15	0.04			0.12	0.01			0.44	0.15			0.06	0.01
32.32	7.6751			19.6	5.52			6.82	0.91			5.36	1.1134			0.19	0.037			0.05	0			0.22	0.0694			0.08	0.0253
24.23	12.6947			11.82	7.71			4.67	1.76			7.07	2.9175			0.12	0.085			0.09	0.0062			0.41	0.167			0.05	0.049
Panel G
Total SCFA				Acetate				Propionate				Butyrate				Isobutyrate				Valerate				Isovalerate
Control	iTfamKO	P value		Control	iTfamKO	P value		Control	iTfamKO	P value		Control	iTfamKO	P value		Control	iTfamKO	P value		Control	iTfamKO	P value		Control	iTfamKO	P value
71.32	55.83	0.0092		63.1	49	0.0302		3.3	3.5	0.1123		1.8	0.9	0.0006		1.8	0.8	0.0236		0	0.1	0.0184		0.1	0.1	0.0486
50.04	47.62			41.8	42.4			3.4	4			1.8	1.3			1.5	1			0.3	0.1			0.2	0
58.27	55.16			49.8	49.9			3.1	2.8			2	0.9			1.7	1			0.3	0.1			0.1	0
64.88	56.82			56.8	51.1			3.1	3.4			2	0.5			1.4	1			0.4	0.1			0.2	0
61.83	42.55			55.2	38.3			3	2.5			1.8	1.4			0.9	1			0.2	0.2			0	0.1
67	45.32			54.9	40.6			4.8	2.7			2.8	0.4			2.4	1.1			0.4	0			0.2	0
58.21	58.27			51.6	51.2			3.4	2.3			1.4	0.8			1	1			0.2	0.1			0.1	0
62.44				54				4.4	3.1			2.2	1.8			1	1.1			0.2	0.2			0	0.1

## Sheet: Fig. S4
Pathway	Ileum	Colon
Superpathway of polyamine biosynthesis II	0.531324
Fucose degradation	0.528903
Purine nucleobases degradation I (anaerobic)	0.522786
D-glucarate degradation I	0.451273
Superpathway of fucose and rhamnose degradation	0.435086
Adenosylcobalamin salvage from cobinamide II	0.399398
Adenosylcobalamin salvage from cobinamide I	0.378361
Chondroitin sulfate degradation I (bacterial)	-0.712811
Mannan degradation		-0.455521
Guanosine nucleotides degradation III		-0.585697
Superpathway of Clostridium acetobutylicum acidogenic fermentation		-0.722263
4-aminobutanoate (GABA) degradation V		-0.741164
Superpathway of heme biosynthesis from glycine		-0.952212
Criteria for OTU selection	FDR	q<0.05
	|SNR|	>0.5
	|LDA|	>-1
	maximal index	>1000
	|fold change|	>2

## Sheet: Fig. S5
Panel A
Ileum
Total SCFA				Acetate				Propionate				Butyrate				Isobutyrate				Valerate
Control	iTfamKO	P value		Control	iTfamKO	P value		Control	iTfamKO	P value		Control	iTfamKO	P value		Control	iTfamKO	P value		Control	iTfamKO	P value
0.346	0.421	0.3486		0.3	0.4	0.0476		0.03	0.01	0.1429		0.012	0.005	0.2302		0.001	0.001	>0,9999		0.003	0.005	0.3571
0.326	0.644			0.3	0.6			0.01	0.02			0.01	0.02			0.001	0.002			0.005	0.002
0.557	0.621			0.5	0.6			0.03	0.01			0.02	0.005			0.001	0.001			0.006	0.005
0.613	0.624			0.5	0.6			0.08	0.01			0.025	0.009			0.002	0.002			0.006	0.003
0.613				0.3								0.008				0.002				0.003
Cecum
Total SCFA				Acetate				Propionate				Butyrate				Isobutyrate				2-methylbutyrate				Valerate				Isovalerate
Control	iTfamKO	P value		Control	iTfamKO	P value		Control	iTfamKO	P value		Control	iTfamKO	P value		Control	iTfamKO	P value		Control	iTfamKO	P value		Control	iTfamKO	P value		Control	iTfamKO	P value
95	72.6	0.0266		66	51	0.05		14	11	0.0062		13	9	0.044		0.6	0.6	0.0102		0.3	0.2	0.0281		0.9	0.8	0.0046		0.2	0.3	0.0801
98.7	87.9			72	67			12	5			13	15			0.5	0.2			0.2	0.1			0.8	0.6			0.2	0.1
92.7	83.3			62	60			14	11			14	11			0.9	0.4			0.4	0.2			1	0.7			0.4	0.2
88.6	34.2			65	22			19	6			19	5			1	0.5			0.4	0.3			1.3	0.4			0.4	0.2
	58.9				45			11	8			10	5			0.9	0.4			0.4	0.1			0.9	0.4			0.4	0.2
	61.3				46				7				7				0.5				0.2				0.6				0.2
Colon
Total SCFA				Acetate				Propionate				Butyrate				Isobutyrate				2-methylbutyrate				Valerate				Isovalerate
Control	iTfamKO	P value		Control	iTfamKO	P value		Control	iTfamKO	P value		Control	iTfamKO	P value		Control	iTfamKO	P value		Control	iTfamKO	P value		Control	iTfamKO	P value		Control	iTfamKO	P value
32.6	6.1	0.1458		23	4	0.2792		6	1	0.0087		3	1	0.1309		0.2	0.1	0.0476		0.1	0	0.0048		0.2	0.1	0.0216		0.1	0	0.0476
42.7	21.2			31	16			7	3			4	2			0.2	0.1			0.1	0			0.3	0.1			0.1	0
10.4	23.3			5	16			4	4			1	3			0.1	0.1			0.1	0			0.2	0.2			0	0
27.7	29.2			20	24			4	3			3	2			0.2	0.1			0.1	0			0.3	0.1			0.1	0
50.3	23.3			35	17			9	3			5	3			0.5	0.1				0			0.4	0.2			0.2	0
	25.2				21				3				1								0				0.1
Panel B
			Spearman coefficients													P value
	LDA values		Feces							Serum						Feces							Serum
OTUs	Ileum	Colon	Acetate	Propionate	Butyrate	Isobutyrate	2-methylbutyrate	Valerate	Isovalerate	Acetate	Propionate	Butyrate	Isobutyrate	Valerate	Isovalerate	Acetate	Propionate	Butyrate	Isobutyrate	2-methylbutyrate	Valerate	Isovalerate	Acetate	Propionate	Butyrate	Isobutyrate	Valerate	Isovalerate
Otu00251_Lachnospiraceae	-2.61216		0.1	0.31	-0.2	0	-0.1	-0.1	-0.1	0.31	-0.1	0.28	0.2	0.41	0.39	0.683091	0.220671	0.540291	0.918408	0.757876	0.682908	0.681052	0.232823	0.743421	0.273442	0.427644	0.115326	0.12254
Otu00085_unclassified	-3.1797		0.46	0.38	0.55	0.42	0.2	0.45	0.28	0.03	0.23	0.36	0.05	0.3	0.01	0.066425	0.127117	0.022999	0.09169	0.427226	0.067483	0.264113	0.906884	0.382075	0.163938	0.834064	0.242494	0.949893
Otu00097_Lachnospiraceae	-2.21717		0.15	0.12	-0.1	0.13	-0.1	-0.1	0.19	0.01	0.42	0.24	-0.1	0.21	0.1	0.542178	0.618642	0.714579	0.599509	0.559901	0.600631	0.449132	0.981026	0.103777	0.361504	0.794177	0.419565	0.696762
Otu00201_unclassified	-2.75742		0	0	0	0	0	0	0	0	0	0	0	0	0
Otu00115_Clostridium_XlVa	-2.3536		0.64	0.69	0.67	0.72	0.66	0.61	0.69	0.37	0.27	0.69	0.21	0.57	0.32	0.005912	0.002376	0.003386	0.001183	0.004153	0.009715	0.002398	0.15705	0.298023	0.003303	0.405203	0.019927	0.212857
Otu00143_Lachnospiraceae	-2.61107		0.72	0.66	0.72	0.78	0.74	0.66	0.73	0.28	0.5	0.68	0.36	0.45	0.34	0.00111	0.004212	0.001143	0.0002	0.000605	0.004037	0.000929	0.276711	0.047154	0.004031	0.167341	0.083481	0.188035
Otu00086_Lachnospiraceae	-2.54475		0.73	0.75	0.64	0.78	0.76	0.63	0.76	0.48	0.29	0.76	0.4	0.65	0.62	0.000962	0.000464	0.005908	0.000251	0.000402	0.00709	0.000409	0.058974	0.260363	0.000636	0.1198	0.006579	0.009783
Otu00211_Clostridiales	2.45303		0.76	0.75	0.68	0.8	0.64	0.58	0.72	0.44	0.47	0.75	0.34	0.69	0.59	0.000437	0.000468	0.002503	0.000124	0.005358	0.015338	0.001123	0.088863	0.06455	0.000847	0.192079	0.002895	0.016395
Otu00123_Lachnospiraceae	2.50743		0.85	0.79	0.79	0.94	0.77	0.73	0.92	0.56	0.5	0.73	0.16	0.53	0.39	1.7e-05	0.000147	0.00018	0	0.000341	0.000862	0	0.024479	0.047934	0.001227	0.529151	0.035343	0.126003
Otu00155_Lachnospiraceae	2.54693		0.75	0.7	0.84	0.84	0.74	0.75	0.79	0.33	0.34	0.72	0.24	0.6	0.44	0.000595	0.001748	2e-05	2.2e-05	0.000656	0.00055	0.000185	0.202353	0.191562	0.001789	0.349898	0.013058	0.090343
Otu00139_Lachnospiraceae	2.31407		0.74	0.64	0.54	0.78	0.63	0.54	0.72	0.58	0.42	0.72	0.55	0.57	0.8	0.00077	0.00577	0.023702	0.000208	0.006793	0.026623	0.001018	0.019722	0.103202	0.001731	0.028456	0.019741	0.000194
Otu00094_Clostridium_IV	2.74437		0.78	0.83	0.69	0.76	0.67	0.67	0.67	0.54	0.44	0.73	0.22	0.7	0.57	0.000194	4.4e-05	0.001989	0.000429	0.003511	0.002992	0.003076	0.03166	0.089598	0.001395	0.4047	0.002356	0.021407
Otu00280_Bacillales	4.73696		-0.6	-0.6	-0.4	-0.6	-0.3	-0.5	-0.6	-0.5	-0.1	-0.6	-0.3	-0.4	-0.4	0.007736	0.012931	0.099673	0.01927	0.164631	0.056003	0.006806	0.047361	0.752251	0.007407	0.230164	0.093944	0.175268
Otu00284_Jeotgalicoccus	2.90783		-0.4	-0.4	-0.3	-0.4	-0.3	-0.3	-0.4	-0.1	-0.1	-0.5	-0.5	-0.4	-0.3	0.078717	0.112396	0.17692	0.093778	0.243375	0.18762	0.072551	0.687947	0.812778	0.04313	0.037623	0.175491	0.30803
Otu00064_Clostridiales	4.75592		-0.5	-0.6	-0.5	-0.5	-0.6	-0.5	-0.5	0	0.01	-0.5	-0.5	-0.3	-0.2	0.037518	0.020371	0.041434	0.031437	0.018242	0.035536	0.051561	0.875188	0.978991	0.054675	0.075596	0.235704	0.488522
Otu00189_Ruminococcaceae	-3.07588	-2.55412	0.18	0.21	0.3	0.16	0.18	0.16	0.04	-0.1	0	0.42	0.48	0.62	0.58	0.461129	0.409129	0.223972	0.512695	0.47168	0.516372	0.879099	0.841074	0.946393	0.105292	0.06123	0.011094	0.018069
Otu00209_unclassified	-2.43334	-2.60964	0.1	0.31	-0.2	0	-0.1	-0.1	-0.1	0.31	-0.1	0.28	0.2	0.41	0.39	0.683091	0.220671	0.540291	0.918408	0.757876	0.682908	0.681052	0.232823	0.743421	0.273442	0.427644	0.115326	0.12254
Otu00153_Lachnospiraceae	-2.79035	-2.31271	0.68	0.55	0.62	0.69	0.62	0.62	0.58	0.32	0.22	0.53	0.44	0.37	0.61	0.002852	0.021087	0.007794	0.002048	0.007589	0.007422	0.013782	0.22065	0.389098	0.032821	0.088539	0.146588	0.012046
Otu00257_Lachnospiraceae	-2.20211	-2.3813	0	-0.1	-0.1	0.1	0.05	0	0.15	0.36	0.25	-0.2	-0.4	-0.2	0.12	1	0.683091	0.838257	0.681984	0.837171	1	0.537537	0.158526	0.326109	0.380956	0.089005	0.437247	0.620382
Otu00267_Firmicutes	-2.37557	-2.73306	-0.5	-0.4	-0.4	-0.5	-0.3	-0.4	-0.5	-0.3	0.07	-0.3	-0.2	-0.3	-0.4	0.04581	0.096346	0.096346	0.065301	0.255679	0.110982	0.065825	0.208577	0.795661	0.305484	0.407919	0.25438	0.130859
Otu00144_Lachnospiraceae	-2.9078	-2.55987	0	0.01	0	0	0.07	0.08	0.03	0.23	-0.1	-0.2	-0.4	-0.1	0.18	0.874826	0.972074	0.888638	0.971971	0.764493	0.752567	0.915792	0.378193	0.66844	0.441414	0.108846	0.786477	0.482575
Otu00188_Erysipelotrichaceae	-2.42104	-2.73168	0.54	0.68	0.54	0.45	0.4	0.53	0.41	0.44	0.15	0.63	0.07	0.65	0.23	0.026412	0.002715	0.026412	0.07066	0.113409	0.028671	0.099641	0.08862	0.557921	0.009207	0.784469	0.006338	0.360627
Otu00168_Firmicutes	-2.37033	-2.38585	0.75	0.82	0.62	0.66	0.55	0.56	0.57	0.39	0.33	0.76	0.37	0.71	0.46	0.000537	6.1e-05	0.00831	0.003649	0.021145	0.018649	0.015966	0.127988	0.204813	0.000642	0.149553	0.001957	0.074024
Otu00173_Lachnospiraceae	-3.04731	-3.06253	0.7	0.66	0.62	0.73	0.72	0.62	0.79	0.48	0.44	0.57	0.22	0.27	0.21	0.001614	0.004255	0.007912	0.000958	0.001181	0.007515	0.000172	0.060971	0.090653	0.020256	0.396521	0.298096	0.410648
Otu20031_Staphylococcaceae	-2.38382	-2.66928	-0.6	-0.5	-0.6	-0.7	-0.6	-0.5	-0.7	-0.4	-0.3	-0.6	-0.2	-0.4	-0.3	0.007154	0.042462	0.016455	0.004204	0.01786	0.026135	0.000861	0.175224	0.22699	0.021909	0.351464	0.146588	0.260857
Otu00238_Lachnospiraceae	2.69533	3.95788	0.68	0.71	0.73	0.63	0.61	0.59	0.57	0.2	0.45	0.69	0.32	0.78	0.51	0.002561	0.001542	0.000941	0.006424	0.010049	0.012756	0.017429	0.443857	0.08036	0.002874	0.212824	0.000343	0.041028
Otu00136_Clostridium_XlVb	2.47109	2.13342	0.54	0.53	0.5	0.65	0.53	0.42	0.63	0.41	0.34	0.79	0.43	0.64	0.42	0.025816	0.02893	0.041843	0.004962	0.030231	0.094379	0.007112	0.111063	0.192287	0.000255	0.093512	0.007642	0.101956
Otu00187_Lachnospiraceae	2.41928	2.11369	0.69	0.73	0.65	0.69	0.67	0.56	0.66	0.46	0.43	0.83	0.43	0.74	0.61	0.00218	0.000835	0.004935	0.002177	0.003442	0.020414	0.003785	0.071094	0.093959	6.4e-05	0.093134	0.001036	0.01249
Otu00042_Lachnospiraceae	2.33589	3.66846	-0.4	-0.4	-0.5	-0.4	-0.4	-0.5	-0.3	-0.1	-0.1	-0.4	-0.4	-0.2	-0.1	0.13072	0.118046	0.055595	0.087151	0.077409	0.046838	0.161781	0.617875	0.57342	0.103564	0.17078	0.451035	0.6733
Otu00205_Staphylococcus	3.02044	2.47085	-0.6	-0.4	-0.5	-0.7	-0.6	-0.5	-0.8	-0.5	-0.4	-0.4	0	-0.3	-0.3	0.00926	0.076749	0.023155	0.002367	0.012571	0.028727	0.000211	0.061402	0.107505	0.080566	0.913955	0.30005	0.245934
Otu00008_Erysipelotrichaceae	3.14496	2.47959	-0.5	-0.5	-0.6	-0.5	-0.4	-0.5	-0.4	-0.1	-0.1	-0.4	-0.5	-0.4	-0.2	0.039833	0.030654	0.020371	0.068929	0.104434	0.052856	0.146783	0.706986	0.748328	0.102421	0.075638	0.13762	0.415687
Otu30016_Bacillales		-2.78462	-0.7	-0.5	-0.5	-0.6	-0.5	-0.6	-0.7	-0.4	-0.2	-0.6	-0.2	-0.3	-0.2	0.004302	0.022594	0.022594	0.005186	0.032249	0.022122	0.000878	0.094417	0.343575	0.020887	0.445037	0.189132	0.385868
Otu20034_Bacillales		-2.79761	-0.6	-0.6	-0.4	-0.6	-0.3	-0.5	-0.6	-0.5	-0.1	-0.6	-0.3	-0.4	-0.4	0.007736	0.012931	0.099673	0.01927	0.164631	0.056003	0.006806	0.047361	0.752251	0.007407	0.230164	0.093944	0.175268
Otu10037_Clostridium_XlVb		-2.5247	0.49	0.49	0.46	0.61	0.51	0.41	0.57	0.31	0.26	0.69	0.46	0.6	0.4	0.0445	0.0445	0.060155	0.009244	0.034819	0.101724	0.017155	0.226069	0.311617	0.002966	0.076502	0.014775	0.116938
Otu10054_Parvibacter		-3.30266	0.72	0.68	0.66	0.79	0.62	0.63	0.74	0.54	0.5	0.7	0.12	0.52	0.3	0.001212	0.002464	0.00431	0.000151	0.007787	0.007099	0.000667	0.03233	0.049523	0.002585	0.638034	0.040757	0.247607
Otu10070_Staphylococcaceae		3.25961	-0.6	-0.4	-0.6	-0.7	-0.5	-0.6	-0.8	-0.4	-0.3	-0.6	-0.2	-0.4	-0.4	0.00878	0.073816	0.015429	0.003395	0.036644	0.017681	0.000406	0.081965	0.265875	0.026077	0.545099	0.134498	0.114404
Otu10051_Bacillales		2.36755	-0.6	-0.6	-0.4	-0.6	-0.3	-0.5	-0.6	-0.5	-0.1	-0.6	-0.3	-0.4	-0.4	0.007736	0.012931	0.099673	0.01927	0.164631	0.056003	0.006806	0.047361	0.752251	0.007407	0.230164	0.093944	0.175268
Otu10056_Jeotgalicoccus		2.43594	-0.4	-0.4	-0.3	-0.4	-0.3	-0.3	-0.4	-0.1	-0.1	-0.5	-0.5	-0.4	-0.3	0.078717	0.112396	0.17692	0.093778	0.243375	0.18762	0.072551	0.687947	0.812778	0.04313	0.037623	0.175491	0.30803
Otu10074_Staphylococcus		2.81981	-0.6	-0.4	-0.5	-0.7	-0.6	-0.5	-0.8	-0.5	-0.4	-0.4	0	-0.3	-0.3	0.010927	0.08934	0.02654	0.002639	0.014702	0.034318	0.000259	0.069572	0.102261	0.087997	0.913955	0.330296	0.282239
Otu10016_Erysipelotrichaceae		-3.02506	-0.5	-0.5	-0.6	-0.5	-0.4	-0.5	-0.4	-0.1	-0.1	-0.4	-0.4	-0.4	-0.2	0.030654	0.029744	0.014997	0.043022	0.084442	0.050127	0.098262	0.775814	0.574472	0.100026	0.082513	0.155599	0.462723

## Sheet: Fig. 4
Panel B
Polg wt	Polg mut	P value
12.0355	41.2552	<0,0001
18.1734	44.3291
17.3754	35.9202
14.2621	36.866
22.3704
Panel C
Ileum
Cldn1	Polg wt	Polg mut	P value		Ocln	Polg wt	Polg mut	P value		Tjp1	Polg wt	Polg mut	P value		Defa5	Polg wt	Polg mut	P value		Defensin	Polg wt	Polg mut	P value		Crypt1	Polg wt	Polg mut	P value		Lyz1	Polg wt	Polg mut	P value		Ang4	Polg wt	Polg mut	P value		Reg3g	Polg wt	Polg mut	P value		Tff3	Polg wt	Polg mut	P value
	0.83	1.29	0.3465			1.05	0.74	0.6778			1.39	1.04	0.2988			0.92	0.38	0.0095			1.6	0.26	0.0095			1.36	0.32	0.05			1.21	1.31	0.2146			0.4	0	0.0095			0.25	0.64	0.1273			0.66	1.67	0.0977
	1.19	0.44				0.88	0.93				1.15	0.73				1.27	0.18				1.04	0.24				0.79	0.29				1.08	0.41				0.87	0				3.55	0.02				1.55	1.24
	1.43	1.34				0.7	0.79				0.98	0.76				1.83	0.44				2.07	0.37				1.65	0.36				1.77	0.93				0.77	0				2.02	0.21				1.39	1.25
	0.85	2.24				1.12	1.29				0.75	0.99				0.57	0.09				0.46	0.11				0.4	0.32				0.6	0.32				1.21	0				0.61	1.05				0.86	1.56
	0.79					0.69					1.12					4.12					4.77					2.45					3.34					0.78					0.8					1.22
	1.3					0.84					0.79					1.17					0.88					0.58					0.83					1.3					3.22					0.6
	0.82										0.96																																			1.12
Colon
Cldn1	Polg wt	Polg mut	P value		Ocln	Polg wt	Polg mut	P value		Tjp1	Polg wt	Polg mut	P value		Reg3g	Polg wt	Polg mut	P value		Tff3	Polg wt	Polg mut	P value
	1.86	2.18	0.0667			1.06	0.67	<0,0001			1.2	0.78	0.0324			1.04	0.05	0.1263			0.84	1.5	0.3849
	1.39	1.82				1.05	0.71				0.94	0.69				3.83	0.08				0.53	1
	0.33	1.54				1.01	0.56				1.19	0.76				0.17	0.06				0.71	1.19
	1.06					0.97	0.58				0.76	0.65				1.16					0.71	0.54
	0.84					1					0.85					1.38					1.32
	1.05										0.88										1.05
	1.28
Panel D
Shannon index	Polg wt	Polg mut	P value		Shannon evenness	Polg wt	Polg mut	P value
	4.30904	2.70132	0.0262			0.77	0.6	0.0077
	3.98674	3.98723				0.71	0.72
	4.42467	2.85948				0.75	0.61
	4.03624	3.88253				0.67	0.69
	3.59162	3.45986				0.65	0.63
	4.1159	3.85251				0.75	0.69
	4.09231	4.07846				0.72	0.69
		3.78689					0.63
		3.49961					0.63
		3.99457					0.68
		3.60283					0.65
Panel E
Axis	Polg wt	Polg mut	P value
0.262414	0.422076		0.0001
0.365371	0.296914
0.377185	0.359927
0.462659	0.233124
0.629395	-0.08684
-0.05061	0.124093
-0.13931	0.267097
-0.05552		-0.59256
-0.33211		-0.39289
-0.09087		-0.53475
-0.12199		-0.23703
-0.25814		-0.11266
-0.32767		-0.07309
-0.39833		0.055338
-0.36487		0.001661
0.53058		-0.31384
-0.11737		0.58253
-0.32801		0.088603
-0.04279		-0.08772
Panel F
Acetate				Propionate				Butyrate				Isobutyrate				2-methylbutyrate				Valerate				Isovalerate
Polg wt	Polg mut	P value		Polg wt	Polg mut	P value		Polg wt	Polg mut	P value		Polg wt	Polg mut	P value		Polg wt	Polg mut	P value		Polg wt	Polg mut	P value		Polg wt	Polg mut	P value
38.49	18.34	0.9578		10.25	5.08	0.85		9.93	3.6	0.0266		0.29	0.63	0.4457		0.13	0.41	0.3705		0.75	0.63	0.6718		0.17	0.05	0.1483
15.67	14.81			4.39	4.17			1.02	0.97			0.26	0.06			0.15	0.01			0.27	0.02			0.17	0.05
12.27	13.96			3.52	3.96			4.11	0.63			0.14	0.05			0.07	0.01			0.33	0.03			0.09	0.11
31.76	17.93			8.52	4.97			4.2	3.3			0.51	0.25			0.25	0.11			0.72	0.09			0.32	0.14
21.95	20.02			6.01	5.51			4.42	1.63			0.27	0.27			0.11	0.1			0.33	0.27			0.15	0.13
21.55	19.82			5.9	5.46			2.18	2.29			0.41	0.28			0.13	0.16			0.13	0.42			0.19	0.13
12.16	18.72			4.73	5.18			3.44	1.3			0.15	0.23			0.06	0.08			0.27	0.18			0.08	0.11
17.26	32.63			4.4	8.75			5.85	4.59			0.23	0.72			0.11	0.28			0.46	0.93			0.11
10.79	29.6			3.44	7.97			4.86	0.47			0.13	0.83			0.07	0.51			0.29	0.72			0.08
	14.32				4.05								0.13				0.08				0.11
Panel G
OTUs	LDA values	Log10(Abundance)																				Spearman coefficient for butyrate	P value
Otu00003_Bacteroides	4.45587	-1.9	-1.9	-2.3	-1.8	-2.1	-1.7	-1.8	-0.7	-1	-0.8	-1.1	-1.1	-1.6	-1.4	-1.7	-1.9	-1.7	-1.3	-1.6		-0.696703	0.005629
Otu00005_Bifidobacterium	4.20963	-2.1	-2.4	-2.9	-5.1	-5.1	-1.9	-1.5	-1.6	-2	-1.7	-1.5	-1.2	-1.3	-1.5	-1.2	-1.3	-1.8	-1.2	-1.2		-0.404841	0.14438
Otu00020_Bacteroides	3.9037	-2.7	-2.3	-2.9	-2	-2.6	-3.5	-5.1	-3.3	-1.7	-1.7	-1.7	-1.4	-1.8	-1.8	-1.9	-2	-1.8	-1.6	-1.8		-0.287912	0.299232
Otu00047_Escherichia/Shigella	3.75032	-5.1	-5.1	-5.1	-3.9	-5.1	-4	-5.1	-1.2	-2.2	-1.2	-2.8	-2.6	-2.9	-2.8	-2.8	-4	-3.7	-2.8	-4.1		-0.682126	0.0072
Otu00030_Clostridium_XlVb	3.72714	-3	-3.3	-4.2	-2.7	-5.1	-5.1	-5.1	-5.1	-1.6	-4.1	-1.3	-2.3	-2	-1.8	-2	-2	-3.9	-2.2	-2.7		0.116999	0.673138
Otu00025_Allobaculum	3.67795	-2.3	-5.1	-2.6	-5.1	-5.1	-2.4	-2.3	-1.9	-2.5	-1.7	-2.1	-1.7	-1.7	-2	-1.7	-5.1	-5.1	-1.9	-1.8		-0.514476	0.059797
Otu00130_Acinetobacter	2.81686	-3.9	-5.1	-5.1	-5.1	-5.1	-5.1	-5.1	-3.8	-2.3	-2.3	-3	-3.3	-3.2	-2.8	-3.3	-5.1	-5.1	-3.5	-3.4		-0.386595	0.163351
Otu00100_Lachnospiraceae	2.7511	-3.9	-5.1	-5.1	-4.2	-5.1	-5.1	-5.1	-5.1	-3.3	-5.1	-2.9	-5.1	-3	-2.3	-4.1	-2.7	-2.3	-4	-3.3		-0.036601	0.895011
Otu00276_Lachnospiraceae	-2.21056	-5.1	-3.6	-3.7	-3.6	-4.1	-2.9	-5.1	-5.1	-5.1	-5.1	-5.1	-5.1	-5.1	-4.7	-5.1	-5.1	-4.3	-5.1	-5.1		0.104659	0.705912
Otu00237_unclassified	-2.25609	-5.1	-5.1	-2.9	-2.9	-5.1	-4	-3.8	-5.1	-5.1	-5.1	-5.1	-5.1	-5.1	-5.1	-4.5	-5.1	-5.1	-5.1	-4.1		0.253827	0.360093
Otu00245_Bacteroidetes	-2.27141	-5.1	-3.2	-3.3	-3	-3.5	-5.1	-3.6	-5.1	-5.1	-5.1	-5.1	-5.1	-5.1	-5.1	-5.1	-5.1	-5.1	-5.1	-5.1		0.443433	0.10986
Otu00229_Porphyromonadaceae	-2.38006	-3.3	-2.6	-3.2	-3.4	-3.8	-5.1	-5.1	-5.1	-5.1	-5.1	-5.1	-5.1	-5.1	-4.4	-4.8	-5.1	-5.1	-5.1	-5.1		0.555817	0.039041
Otu00209_Oscillibacter	-2.42699	-3	-5.1	-2.7	-3.2	-5.1	-4	-3.4	-5.1	-4.2	-5.1	-5.1	-5.1	-5.1	-4.7	-4.3	-4.3	-3.5	-5.1	-5.1		0.395745	0.153615
Otu00220_Lachnospiraceae	-2.43912	-3.6	-4	-2.9	-2.9	-3.2	-3.7	-3.8	-5.1	-5.1	-5.1	-5.1	-5.1	-4.1	-5.1	-5.1	-5.1	-4.6	-5.1	-5.1		0.476435	0.085012
Otu00189_Clostridiales	-2.57862	-3.1	-2.7	-2.7	-2.9	-3.4	-5.1	-5.1	-5.1	-5.1	-5.1	-5.1	-5.1	-5.1	-4.4	-4.2	-3.7	-4.3	-4	-5.1		0.593784	0.025169
Otu00199_Ruminococcaceae	-2.67352	-2.9	-2.5	-2.9	-3.3	-5.1	-2.9	-5.1	-5.1	-5.1	-5.1	-5.1	-5.1	-5.1	-5.1	-5.1	-5.1	-5.1	-5.1	-5.1		0.47901	0.083104
Otu00191_Lachnospiraceae	-2.74132	-3	-3.1	-2.6	-3.4	-2.9	-2.8	-3.4	-5.1	-5.1	-5.1	-5.1	-5.1	-4.1	-4.4	-5.1	-5.1	-4	-5.1	-5.1		0.349994	0.206977
Otu00181_Porphyromonadaceae	-2.75724	-2.4	-2.6	-3.2	-2.9	-2.8	-5.1	-5.1	-4.1	-5.1	-5.1	-4.1	-4.2	-3.8	-4.2	-4.5	-5.1	-5.1	-5.1	-4.1		0.474277	0.086636
Otu00177_Ruminococcaceae	-2.79062	-2.5	-4	-2.4	-3.2	-5.1	-2.8	-3.6	-5.1	-5.1	-5.1	-5.1	-5.1	-4.1	-4.2	-4.5	-5.1	-4.1	-3.5	-5.1		0.227656	0.411745
Otu00164_unclassified	-2.91201	-2.6	-2.4	-2.8	-2.8	-3.4	-2.8	-3.1	-5.1	-5.1	-5.1	-5.1	-5.1	-5.1	-4.2	-5.1	-5.1	-4	-4.2	-3.5		0.424802	0.12561
Otu00167_Porphyromonadaceae	-2.94748	-2.7	-2.8	-2.6	-3.4	-3.4	-2.5	-2.6	-5.1	-3.7	-5.1	-5.1	-5.1	-3.6	-4.4	-4.8	-4.3	-3.6	-4.5	-5.1		0.526699	0.052984
Otu00172_Ruminococcaceae	-2.94923	-2.1	-2.6	-2.9	-3	-2.9	-3.3	-4.1	-5.1	-5.1	-5.1	-5.1	-5.1	-5.1	-5.1	-5.1	-5.1	-5.1	-5.1	-5.1		0.668517	0.008955
Otu00127_Lachnospiraceae	-3.00128	-3.6	-2.2	-2.6	-3.7	-2.6	-3.1	-2.4	-5.1	-5.1	-5.1	-5.1	-5.1	-5.1	-5.1	-4.8	-3.2	-2.8	-3	-5.1		0.420108	0.129843
Otu00131_Lachnospiraceae	-3.01286	-3.4	-2.6	-2.5	-2.3	-2.6	-2.7	-3	-5.1	-5.1	-5.1	-3.8	-5.1	-3.5	-4.4	-4	-5.1	-2.8	-4.5	-4.4		0.348403	0.20905
Otu00161_Lachnospiraceae	-3.06346	-2	-3.4	-2.4	-3.4	-5.1	-2.6	-5.1	-5.1	-5.1	-5.1	-5.1	-5.1	-5.1	-5.1	-5.1	-5.1	-4.1	-5.1	-5.1		0.325294	0.240851
Otu00175_Lachnospiraceae	-3.06956	-2	-5.1	-4.2	-5.1	-5.1	-2.2	-4.1	-5.1	-5.1	-5.1	-5.1	-5.1	-5.1	-5.1	-5.1	-5.1	-5.1	-5.1	-5.1		0.388386	0.161409
Otu00165_unclassified	-3.07228	-2.6	-5.1	-2.6	-5.1	-5.1	-2.5	-2.2	-5.1	-5.1	-5.1	-5.1	-5.1	-5.1	-5.1	-4.5	-5.1	-5.1	-4.2	-5.1		0.345572	0.212772
Otu00133_Clostridiales	-3.16158	-3	-2.4	-2.5	-2.7	-3.1	-3	-2.1	-5.1	-5.1	-5.1	-5.1	-5.1	-4.1	-3.6	-4.5	-4.3	-3.3	-4.5	-4.4		0.429322	0.121636
Otu00111_Lachnospiraceae	-3.30781	-2.4	-2.4	-2.3	-2.9	-2.7	-2	-2.6	-5.1	-5.1	-5.1	-5.1	-5.1	-4.1	-5.1	-4.5	-4.1	-2.8	-3.9	-3.6		0.475809	0.085481
Otu00096_Acetatifactor	-3.40367	-2.9	-3.7	-2.5	-2.4	-2	-1.8	-2.8	-5.1	-5.1	-5.1	-5.1	-5.1	-3.1	-3.9	-3.9	-3.7	-2.6	-3.4	-5.1		0.397853	0.151435
Otu00077_Porphyromonadaceae	-3.47667	-1.9	-2.8	-1.9	-1.7	-3.3	-2.8	-2.8	-5.1	-3	-5.1	-3.4	-3.3	-2.6	-3.3	-3.8	-3.8	-2.8	-3.3	-3.7		0.431243	0.119977
Otu00083_Lachnospiraceae	-3.50522	-2.2	-5.1	-1.6	-2.2	-5.1	-1.9	-4.1	-5.1	-5.1	-5.1	-5.1	-3.7	-2.4	-5.1	-3.3	-5.1	-5.1	-5.1	-5.1		0.333448	0.229262
Otu00063_unclassified	-3.59374	-2.4	-1.9	-1.8	-1.9	-2	-2	-2.1	-2.5	-5.1	-1.8	-4.1	-5.1	-5.1	-5.1	-5.1	-5.1	-5.1	-5.1	-3		0.258493	0.351332
Otu00094_Clostridiales	-3.62855	-2.3	-5.1	-3	-2.2	-5.1	-1.7	-1.8	-5.1	-5.1	-5.1	-5.1	-5.1	-5.1	-4.7	-5.1	-5.1	-5.1	-4.5	-5.1		0.340662	0.219344
Otu00088_Clostridiales	-3.66039	-3.6	-5.1	-2.1	-2.7	-4.1	-1.6	-1.8	-5.1	-5.1	-5.1	-5.1	-5.1	-5.1	-5.1	-5.1	-5.1	-5.1	-5.1	-5.1		0.519958	0.056668
Otu00055_Bacteroidales	-3.66984	-1.8	-1.9	-1.8	-2.2	-2	-1.9	-2	-3.4	-2.7	-3	-2.4	-2.6	-2.5	-2.7	-2.7	-2.5	-2.7	-2.7	-2.6		0.740659	0.002445
Otu00061_Porphyromonadaceae	-3.68335	-1.9	-1.7	-1.9	-2	-1.7	-2.5	-2.3	-5.1	-2.8	-4.1	-2.9	-3.2	-2.8	-3.4	-3.2	-3.2	-2.7	-3	-3.1		0.643956	0.012942
Otu00060_Lachnospiraceae	-3.71478	-2.4	-2	-1.6	-2.2	-2.1	-1.7	-2.4	-5.1	-2.7	-5.1	-5.1	-3.9	-5.1	-5.1	-4.8	-2.9	-3.1	-2.9	-2.2		0.627125	0.016374
Otu00044_Alistipes	-3.87612	-2	-1.9	-1.9	-1.6	-2.1	-1.5	-1.7	-2.4	-2.8	-2.6	-2.5	-2.5	-2.8	-2.9	-3.3	-2.9	-2.4	-2.3	-2.4		0.204396	0.461147
Otu00015_Porphyromonadaceae	-4.53029	-1	-1	-1	-1.1	-1.1	-1.2	-1.4	-2.9	-2.4	-2.6	-2.3	-1.9	-2.3	-2.3	-2.4	-3.6	-3.1	-2.4	-1.6		0.547253	0.042822
Criteria for OTU selection	FDR	q<0.05
	LEfSe	p<0.05
	|SNR|	>0.5
	|LDA|	>1
	max_abundance	>0.001
	|fold change|	>5

## Sheet: Fig. S6
Pathway	LDA values
pwy0178_cis_vaccenate_biosynthesis	2.85194
pwy0013_biotin_biosynthesis_I	2.66591
pwy0177_palmitate_biosynthesis_II__bacteria_and_plants_	2.65275
pwy0207_8_amino_7_oxononanoate_biosynthesis_I	2.62175
pwy0301_mycolate_biosynthesis	2.5588
pwy0274_oleate_biosynthesis_IV__anaerobic_	2.55418
pwy0180_5_aminoimidazole_ribonucleotide_biosynthesis_I	2.53243
pwy0179_stearate_biosynthesis_II__bacteria_and_plants_	2.49899
pwy0194_superpathway_of_5_aminoimidazole_ribonucleotide_biosynthesis	2.49848
pwy0181_5_aminoimidazole_ribonucleotide_biosynthesis_II	2.49848
pwy0195_palmitoleate_biosynthesis_I__from__5Z__dodec_5_enoate_	2.49787
pwy0297__5Z__dodec_5_enoate_biosynthesis	2.49562
pwy0032_superpathway_of_fatty_acid_biosynthesis_initiation__E__coli_	2.42606
pwy0311_sulfate_reduction_I__assimilatory_	-2.57693
pwy0270_mannan_degradation	-2.63679
pwy0304_pyridoxal_5__phosphate_biosynthesis_I	-2.75734
pwy0296_superpathway_of_pyridoxal_5__phosphate_biosynthesis_and_salvage	-2.79583
pwy0210_chondroitin_sulfate_degradation_I__bacterial_	-2.80782
pwy0232_superpathway_of_glucose_and_xylose_degradation	-2.89661
pwy0141_sucrose_degradation_IV__sucrose_phosphorylase_	-2.90968
pwy0277_superpathway_of_L_alanine_biosynthesis	-3.00133
Criteria for OTU selection	FDR	q<0.05
	|SNR|	>1
	|LDA|	>2

[truncated: 5 more sheets: Fig. S7, Fig. 5, Fig. 6, Fig. S8, Fig. 7]
